# Supplementary material for: Yeast encapsulation of photosensitive insecticides increases toxicity against mosquito larvae while protecting microorganisms
Source: PLoS One. 2024 Oct 29;19(10):e0310177. doi: 10.1371/journal.pone.0310177 (PMC11521277; doi:10.1371/journal.pone.0310177)
Supplement: S1 Table — (XLSX) [file pone.0310177.s001.xlsx]

## Sheet: Fig. 2
Survival of the 10 larvae in each well plate is denoted 1 for dead and 0 for alive; Blue asterisk on the well plate title marks a pupation event, if pupation occurs before the conclusion of the photoperiod, the survival outcome is censored and also labeled in blue
Larval survival—Curcumin Non-Encapsulated (Dark)								Larval survival—Curcumin Non-encapsulated (Light)
Wellplate Name	Time (min)	0.6 µM (n=80)	3 µM (n=80)	6 µM (n=80)	9 µM (n=80)	12 µM (n=80)		Wellplate Name	Time (min)	6 µM (n=89)	3 µM (n=87)	6 µM (n=90)	9 µM (n=89)	12 µM (n=87)
WP6	1440	0						WP2	1440	0
WP6	1440	0						WP2	1440	0
WP6	1440	0						WP2	1440	0
WP6	1440	0						WP2	1440	0
WP6	1440	0						WP2	1440	0
WP6	1440	0						WP2	1440	0
WP6	1440	0						WP2	1440	0
WP6	1440	0						WP2	1440	0
WP6*	1440	0						WP2	1440	0
WP6*	1440	0						WP2	1440	0
WP6	1440		0					WP3*	0*	1*
WP6	1440		0					WP3	1440	0
WP6	1440		0					WP3	1440	0
WP6	1440		0					WP3	1440	0
WP6	1440		0					WP3	1440	0
WP6	1440		0					WP3	1440	0
WP6	1440		0					WP3	1440	0
WP6	1440		0					WP3	1440	0
WP6*	1440		0					WP3*	1440	0
WP6*	1440		0					WP3*	1440	0
WP6	1440			0				WP4	1440	0
WP6	1440			0				WP4	1440	0
WP6	1440			0				WP4	1440	0
WP6	1440			0				WP4	1440	0
WP6	1440			0				WP4	1440	0
WP6	1440			0				WP4	1440	0
WP6	1440			0				WP4	1440	0
WP6	1440			0				WP4	1440	0
WP6	1440			0				WP4*	1440	0
WP6*	1440			0				WP4*	1440	0
WP6	1440				1			WP2	1440		0
WP6	1440				0			WP2	1440		0
WP6	1440				0			WP2	1440		0
WP6	1440				0			WP2	1440		0
WP6	1440				0			WP2	1440		0
WP6	1440				0			WP2	1440		0
WP6	1440				0			WP2	1440		0
WP6	1440				0			WP2	1440		0
WP6	1440				0
WP6*	1440				0			WP3	1440		0
								WP3	1440		0
WP6	1440					0		WP3	1440		0
WP6	1440					0		WP3	1440		0
WP6	1440					0		WP3	1440		0
WP6	1440					0		WP3	1440		0
WP6	1440					0		WP3	1440		0
WP6	1440					0		WP3	1440		0
WP6	1440					0		WP3*	1440		0
WP6	1440					0
WP6	1440					0		WP4	1440		0
WP6*	1440					0		WP4	1440		0
								WP4	1440		0
WP7	1440	0						WP4	1440		0
WP7	1440	0						WP4	1440		0
WP7	1440	0						WP4	1440		0
WP7	1440	0						WP4	1440		0
WP7	1440	0						WP4	1440		0
WP7	1440	0						WP4*	1440		0
WP7	1440	0						WP4*	1440		0
WP7*	1440	0
WP7*	1440	0						WP2	1440			0
WP7*	1440	0						WP2	1440			0
								WP2	1440			0
WP7	1440		0					WP2	1440			0
WP7	1440		0					WP2	1440			0
WP7	1440		0					WP2	1440			0
WP7	1440		0					WP2	1440			0
WP7	1440		0					WP2	1440			0
WP7	1440		0					WP2	1440			0
WP7	1440		0					WP2	1440			0
WP7*	1440		0
WP7*	1440		0					WP3	120			1
WP7*	1440		0					WP3	1440			1
								WP3	1440			0
WP7	1440			0				WP3	1440			0
WP7	1440			0				WP3	1440			0
WP7	1440			0				WP3	1440			0
WP7	1440			0				WP3	1440			0
WP7	1440			0				WP3	1440			0
WP7	1440			0				WP3*	1440			0
WP7	1440			0				WP3*	1440			0
WP7	1440			0
WP7	1440			0				WP4	1440			0
WP7	1440			0				WP4	1440			0
								WP4	1440			0
WP7	1440				1			WP4	1440			0
WP7	1440				0			WP4	1440			0
WP7	1440				0			WP4	1440			0
WP7	1440				0			WP4	1440			0
WP7	1440				0			WP4	1440			0
WP7	1440				0			WP4	1440			0
WP7	1440				0			WP4*	1440			0
WP7	1440				0
WP7	1440				0			WP2	60				1
WP7*	1440				0			WP2	1440				0
								WP2	1440				0
WP7	1440					0		WP2	1440				0
WP7	1440					0		WP2	1440				0
WP7	1440					0		WP2	1440				0
WP7	1440					0		WP2	1440				0
WP7	1440					0		WP2	1440				0
WP7	1440					0		WP2	1440				0
WP7	1440					0		WP2*	1440				0
WP7	1440					0
WP7*	1440					0		WP3	1440				1
WP7*	1440					0		WP3	1440				0
								WP3	1440				0
WP8	1440	0						WP3	1440				0
WP8	1440	0						WP3	1440				0
WP8	1440	0						WP3	1440				0
WP8	1440	0						WP3	1440				0
WP8	1440	0						WP3	1440				0
WP8	1440	0						WP3	1440				0
WP8	1440	0						WP3*	1440				0
WP8	1440	0
WP8*	1440	0						WP4	1440				1
WP8*	1440	0						WP4	1440				0
								WP4	1440				0
WP8	1440		1					WP4	1440				0
WP8	1440		0					WP4	1440				0
WP8	1440		0					WP4	1440				0
WP8	1440		0					WP4	1440				0
WP8	1440		0					WP4	1440				0
WP8	1440		0					WP4	1440				0
WP8	1440		0					WP4	1440				0
WP8	1440		0
WP8	1440		0					WP2	1440					1
WP8*	1440		0					WP2	1440					1
								WP2	1440					0
WP8	1440			0				WP2	1440					0
WP8	1440			0				WP2	1440					0
WP8	1440			0				WP2	1440					0
WP8	1440			0				WP2	1440					0
WP8	1440			0
WP8	1440			0				WP3	20					1
WP8	1440			0				WP3	40					1
WP8	1440			0				WP3	100					1
WP8*	1440			0				WP3	1440					1
WP8*	1440			0				WP3	1440					0
								WP3	1440					0
WP8	1440				0			WP3	1440					0
WP8	1440				0			WP3	1440					0
WP8	1440				0			WP3	1440					0
WP8	1440				0			WP3	1440					0
WP8	1440				0
WP8	1440				0			WP4	1440					1
WP8	1440				0			WP4	1440					1
WP8	1440				0			WP4	1440					1
WP8*	1440				0			WP4	1440					0
WP8*	1440				0			WP4	1440					0
								WP4	1440					0
WP8	1440					0		WP4	1440					0
WP8	1440					0		WP4	1440					0
WP8	1440					0		WP4	1440					0
WP8	1440					0		WP4	1440					0
WP8	1440					0
WP8	1440					0		WP2	1440	0
WP8	1440					0		WP2	1440	0
WP8*	1440					0		WP2	1440	0
WP8*	1440					0		WP2	1440	0
WP8*	1440					0		WP2	1440	0
								WP2	1440	0
WP6	1440	0						WP2	1440	0
WP6	1440	0						WP2	1440	0
WP6	1440	0						WP2	1440	0
WP6	1440	0						WP2	1440	0
WP6	1440	0
WP6	1440	0						WP3	1440	0
WP6*	1440	0						WP3	1440	0
WP6*	1440	0						WP3	1440	0
WP6*	1440	0						WP3	1440	0
WP6*	1440	0						WP3	1440	0
								WP3	1440	0
WP6	1440		0					WP3	1440	0
WP6	1440		0					WP3	1440	0
WP6	1440		0					WP3*	1440	0
WP6	1440		0					WP3*	1440	0
WP6	1440		0
WP6	1440		0					WP4	1440	0
WP6*	1440		0					WP4	1440	0
WP6*	1440		0					WP4	1440	0
WP6*	1440		0					WP4	1440	0
WP6*	1440		0					WP4	1440	0
								WP4*	1440	0
WP6	1440			0				WP4*	1440	0
WP6	1440			0				WP4*	1440	0
WP6	1440			0				WP4*	1440	0
WP6	1440			0				WP4*	1440	0
WP6	1440			0
WP6	1440			0				WP2	60		1
WP6*	1440			0				WP2	1440		1
WP6*	1440			0				WP2	1440		0
WP6*	1440			0				WP2	1440		0
WP6*	1440			0				WP2	1440		0
								WP2	1440		0
WP6	1440				1			WP2	1440		0
WP6	1440				0			WP2	1440		0
WP6	1440				0			WP2	1440		0
WP6	1440				0			WP2*	1440		0
WP6	1440				0
WP6*	1440				0			WP3	1440		0
WP6*	1440				0			WP3	1440		0
WP6*	1440				0			WP3	1440		0
WP6*	1440				0			WP3	1440		0
WP6*	1440				0			WP3	1440		0
								WP3	1440		0
WP6*	1440					1		WP3*	1440		0
WP6	1440					0		WP3*	1440		0
WP6	1440					0		WP3*	1440		0
WP6	1440					0		WP3*	1440		0
WP6	1440					0
WP6	1440					0		WP4	1440		1
WP6*	1440					0		WP4	1440		1
WP6*	1440					0		WP4	1440		0
WP6*	1440					0		WP4	1440		0
WP6*	1440					0		WP4	1440		0
								WP4	1440		0
WP7	1440	0						WP4*	1440		0
WP7	1440	0						WP4*	1440		0
WP7	1440	0						WP4*	1440		0
WP7	1440	0						WP4*	1440		0
WP7	1440	0
WP7	1440	0						WP2	20			1
WP7	1440	0						WP2	1440			1
WP7	1440	0						WP2	1440			1
WP7	1440	0						WP2	1440			1
WP7*	1440	0						WP2	1440			1
								WP2	1440			1
WP7	1440		0					WP2	1440			0
WP7	1440		0					WP2	1440			0
WP7	1440		0					WP2	1440			0
WP7*	1440		0					WP2	1440			0
WP7*	1440		0
WP7*	1440		0					WP3	20			1
WP7*	1440		0					WP3	1440			1
WP7*	1440		0					WP3	1440			0
WP7*	1440		0					WP3	1440			0
WP7*	1440		0					WP3	1440			0
								WP3	1440			0
WP7	1440			1				WP3	1440			0
WP7	1440			0				WP3	1440			0
WP7	1440			0				WP3	1440			0
WP7	1440			0				WP3*	1440			0
WP7*	1440			0
WP7*	1440			0				WP4	1440			0
WP7*	1440			0				WP4	1440			0
WP7*	1440			0				WP4	1440			0
WP7*	1440			0				WP4	1440			0
WP7*	1440			0				WP4	1440			0
								WP4*	1440			0
WP7	1440				1			WP4*	1440			0
WP7	1440				0			WP4*	1440			0
WP7	1440				0			WP4*	1440			0
WP7	1440				0			WP4*	1440			0
WP7	1440				0
WP7*	1440				0			WP2	100				1
WP7*	1440				0			WP2	1440				1
WP7*	1440				0			WP2	1440				1
WP7*	1440				0			WP2	1440				0
WP7*	1440				0			WP2	1440				0
								WP2	1440				0
WP7	1440					0		WP2	1440				0
WP7	1440					0		WP2	1440				0
WP7*	1440					0		WP2	1440				0
WP7*	1440					0		WP2	1440				0
WP7*	1440					0
WP7*	1440					0		WP3	80				1
WP7*	1440					0		WP3	1440				1
WP7*	1440					0		WP3	1440				1
WP7*	1440					0		WP3	1440				1
WP7*	1440					0		WP3	1440				0
								WP3	1440				0
WP8	1440	0						WP3	1440				0
WP8	1440	0						WP3	1440				0
WP8	1440	0						WP3	1440				0
WP8	1440	0						WP3	1440				0
WP8	1440	0
WP8	1440	0						WP4	1440				1
WP8	1440	0						WP4	1440				1
WP8*	1440	0						WP4	1440				1
WP8*	1440	0						WP4	1440				1
WP8*	1440	0						WP4	1440				1
								WP4	1440				0
WP8	1440		0					WP4	1440				0
WP8	1440		0					WP4	1440				0
WP8	1440		0					WP4*	1440				0
WP8	1440		0					WP4*	1440				0
WP8	1440		0
WP8*	1440		0					WP2	20					1
WP8*	1440		0					WP2	20					1
WP8*	1440		0					WP2	40					1
WP8*	1440		0					WP2	40					1
WP8*	1440		0					WP2	80					1
								WP2	80					1
WP8	1440			0				WP2	1440					1
WP8	1440			0				WP2	1440					1
WP8	1440			0				WP2	1440					1
WP8*	1440			0				WP2	1440					0
WP8*	1440			0
WP8*	1440			0				WP3	20					1
WP8*	1440			0				WP3	20					1
WP8*	1440			0				WP3	20					1
WP8*	1440			0				WP3	20					1
WP8*	1440			0				WP3	60					1
								WP3	60					1
WP8	1440				1			WP3	1440					1
WP8	1440				0			WP3	1440					1
WP8	1440				0			WP3	1440					1
WP8	1440				0			WP3	1440					1
WP8	1440				0
WP8	1440				0			WP4	20					1
WP8*	1440				0			WP4	20					1
WP8*	1440				0			WP4	20					1
WP8*	1440				0			WP4	40					1
WP8*	1440				0			WP4	1440					1
								WP4	1440					1
WP8	1440					0		WP4	1440					1
WP8	1440					0		WP4	1440					1
WP8	1440					0		WP4	1440					0
WP8*	1440					0		WP4	1440					0
WP8*	1440					0
WP8*	1440					0
WP8*	1440					0		WP2*	1440	1
WP8*	1440					0		WP2	1440	0
WP8*	1440					0		WP2	1440	0
WP8*	1440					0		WP2	1440	0
								WP2	1440	0
WP6	1440	0						WP2	1440	0
WP6	1440	0						WP2	1440	0
WP6	1440	0						WP2	1440	0
WP6	1440	0						WP2*	1440	0
WP6	1440	0						WP2*	1440	0
WP6	1440	0
WP6	1440	0						WP3	40	1
WP6*	1440	0						WP3	1440	0
WP6*	1440	0						WP3	1440	0
WP6*	1440	0						WP3	1440	0
								WP3	1440	0
WP6	1440		1					WP3	1440	0
WP6	1440		0					WP3*	1440	0
WP6	1440		0					WP3*	1440	0
WP6	1440		0					WP3*	1440	0
WP6*	1440		0					WP3*	1440	0
WP6*	1440		0
WP6*	1440		0					WP4	1440	1
WP6*	1440		0					WP4	1440	0
WP6*	1440		0					WP4	1440	0
WP6*	1440		0					WP4	1440	0
								WP4	1440	0
WP6	1440			1				WP4	1440	0
WP6	1440			1				WP4	1440	0
WP6	1440			0				WP4*	1440	0
WP6	1440			0				WP4*	1440	0
WP6	1440			0				WP4*	1440	0
WP6	1440			0
WP6*	1440			0				WP2	40		1
WP6*	1440			0				WP2	100		1
WP6*	1440			0				WP2	1440		0
WP6*	1440			0				WP2	1440		0
								WP2	1440		0
WP6	1440				0			WP2	1440		0
WP6	1440				0			WP2	1440		0
WP6	1440				0			WP2	1440		0
WP6	1440				0			WP2	1440		0
WP6	1440				0			WP2*	1440		0
WP6	1440				0
WP6	1440				0			WP3*	0*		1*
WP6	1440				0			WP3	1440		1
WP6*	1440				0			WP3	1440		0
WP6*	1440				0			WP3	1440		0
								WP3	1440		0
WP6	1440					0		WP3	1440		0
WP6	1440					0		WP3	1440		0
WP6	1440					0		WP3	1440		0
WP6	1440					0		WP3*	1440		0
WP6	1440					0		WP3*	1440		0
WP6	1440					0
WP6	1440					0		WP4	1440		1
WP6*	1440					0		WP4	1440		1
WP6*	1440					0		WP4	1440		1
WP6*	1440					0		WP4	1440		1
								WP4	1440		0
WP8	1440	1						WP4	1440		0
WP8	1440	0						WP4	1440		0
WP8	1440	0						WP4	1440		0
WP8	1440	0						WP4	1440		0
WP8	1440	0						WP4	1440		0
WP8	1440	0
WP8	1440	0						WP2	1440			1
WP8*	1440	0						WP2	1440			1
WP8*	1440	0						WP2	1440			1
WP8*	1440	0						WP2	1440			1
								WP2	1440			1
WP8	1440		0					WP2	1440			0
WP8	1440		0					WP2	1440			0
WP8	1440		0					WP2	1440			0
WP8	1440		0					WP2	1440			0
WP8	1440		0					WP2	1440			0
WP8	1440		0
WP8	1440		0					WP3	60			1
WP8	1440		0					WP3	1440			1
WP8*	1440		0					WP3	1440			1
WP8*	1440		0					WP3	1440			1
								WP3	1440			0
WP8	1440			1				WP3	1440			0
WP8	1440			0				WP3	1440			0
WP8	1440			0				WP3	1440			0
WP8	1440			0				WP3	1440			0
WP8	1440			0				WP3	1440			0
WP8	1440			0
WP8	1440			0				WP4	40			1
WP8	1440			0				WP4	120			1
WP8	1440			0				WP4	1440			1
WP8*	1440			0				WP4	1440			1
								WP4	1440			1
WP8	1440				1			WP4	1440			1
WP8	1440				0			WP4	1440			1
WP8	1440				0			WP4	1440			0
WP8	1440				0			WP4	1440			0
WP8	1440				0			WP4	1440			0
WP8	1440				0
WP8	1440				0			WP2	1440				1
WP8*	1440				0			WP2	1440				1
WP8*	1440				0			WP2	1440				1
WP8*	1440				0			WP2	1440				0
								WP2	1440				0
WP8	1440					0		WP2	1440				0
WP8	1440					0		WP2	1440				0
WP8	1440					0		WP2	1440				0
WP8	1440					0		WP2	1440				0
WP8	1440					0		WP2	1440				0
WP8	1440					0
WP8	1440					0		WP3	20				1
WP8	1440					0		WP3	60				1
WP8*	1440					0		WP3	60				1
WP8*	1440					0		WP3	1440				1
								WP3	1440				1
								WP3	1440				1
								WP3	1440				1
								WP3	1440				0
								WP3	1440				0
								WP3	1440				0
								WP4*	0*				1*
								WP4	20				1
								WP4	40				1
								WP4	40				1
								WP4	120				1
								WP4	1440				1
								WP4	1440				1
								WP4	1440				1
								WP4	1440				1
								WP4	1440				1
								WP2	20					1
								WP2	20					1
								WP2	20					1
								WP2	60					1
								WP2	60					1
								WP2	80					1
								WP2	1440					1
								WP2	1440					1
								WP2	1440					1
								WP2	1440					1
								WP3	1440					1
								WP3	1440					1
								WP3	1440					1
								WP3	1440					1
								WP3	1440					1
								WP3	1440					1
								WP3	1440					0
								WP3	1440					0
								WP3	1440					0
								WP3	1440					0
								WP4	20					1
								WP4	1440					1
								WP4	1440					1
								WP4	1440					1
								WP4	1440					1
								WP4	1440					0
								WP4	1440					0
								WP4	1440					0
								WP4	1440					0
								WP4	1440					0

## Sheet: Fig. 3; S2
Survival of the 10 larvae in each well plate is denoted 1 for dead and 0 for alive; Blue asterisk on the well plate title marks a pupation event, if pupation occurs before the conclusion of the photoperiod, the survival outcome is censored and also labeled in blue
		Larval survival—Methylene Blue (Dark)							Larval survival—Methylene Blue (Light)							Larval survival—Curcumin (Dark)							Larval survival—Curcumin (Light)
		Non-Encapsulated		Yeast Encapsulated					Non-Encapsulated		Yeast Encapsulated					Non-Encapsulated		Yeast Encapsulated					Non-Encapsulated		Yeast Encapsulated
	Time (Min)	0.5 µM Methylene blue non-encapsulated (n=120)	1 µM Methylene blue non-encapsulated (n=120)	0.5 µM Methylene blue encapsulated (n=118)	1 µM Methylene blue Encapsulated (n=120)			Time (Min)	0.5 µM Methylene blue non-encapsulated (n=118)	1 µM Methylene blue non-encapsulated (n=120)	0.5 µM Methylene blue encapsulated (n=120)	1 µM Methylene blue encapsulated (n=118)			Time (Min)	3 µM Curcumin non-encapsulated (n=119)	9 µM Curcumin non-encapsulated (n=120)	3 µM Curcumin encapsulated (n=120)	9 µM Curcumin encapsulated (n=120)			Time (Min)	3 µM Curcumin non-encapsulated (n=119)	9 µM Curcumin non-encapsulated (n=120)	3 µM Curcumin encapsulated (n=120)	9 µM Curcumin encapsulated (n=120)
WP1	1440		0				WP1	1440		0				WP3	1440	0					WP3	1440	0
WP1	1440		0				WP1	1440		0				WP3	1440	0					WP3	1440	0
WP1	1440		0				WP1	1440		0				WP3	1440	0					WP3	1440	0
WP1	1440		0				WP1	1440		0				WP3	1440	0					WP3	1440	0
WP1	1440		0				WP1	1440		0				WP3	1440	0					WP3	1440	0
WP1	1440		0				WP1	1440		0				WP3	1440	0					WP3	1440	0
WP1	1440		0				WP1	1440		0				WP3	1440	0					WP3	1440	0
WP1	1440		0				WP1	1440		0				WP3*	1440	0					WP3	1440	0
WP1	1440		0				WP1*	1440		0				WP3*	1440	0					WP3	1440	0
WP1*	1440		0				WP1*	1440		0				WP3*	1440	0					WP3*	1440	0
WP1	1440		0				WP1	1440		1				WP3	1440	0					WP3	1440	0
WP1	1440		0				WP1	1440		1				WP3	1440	0					WP3	1440	0
WP1	1440		0				WP1	1440		1				WP3	1440	0					WP3	1440	0
WP1	1440		0				WP1	1440		1				WP3	1440	0					WP3	1440	0
WP1	1440		0				WP1	1440		1				WP3	1440	0					WP3	1440	0
WP1	1440		0				WP1	1440		0				WP3*	1440	1					WP3	1440	0
WP1	1440		0				WP1	1440		0				WP3*	1440	0					WP3	1440	0
WP1	1440		0				WP1	1440		0				WP3*	1440	0					WP3	1440	0
WP1	1440		0				WP1*	1440		0				WP3*	1440	0					WP3	1440	0
WP1*	1440		0				WP1*	1440		0				WP3*	1440	0					WP3*	1440	0
WP1	1440		0				WP1	1440		1				WP3	1440	1					WP3	1440	0
WP1	1440		0				WP1	1440		1				WP3	1440	1					WP3	1440	0
WP1	1440		0				WP1	1440		1				WP3	1440	0					WP3	1440	0
WP1	1440		0				WP1	1440		0				WP3	1440	0					WP3	1440	0
WP1	1440		0				WP1	1440		0				WP3	1440	0					WP3	1440	0
WP1	1440		0				WP1	1440		0				WP3	1440	0					WP3	1440	0
WP1	1440		0				WP1	1440		0				WP3	1440	0					WP3	1440	0
WP1	1440		0				WP1	1440		0				WP3	1440	0					WP3	1440	0
WP1*	1440		0				WP1	1440		0				WP3*	1440	0					WP3	1440	0
WP1*	1440		0				WP1*	1440		0				WP3*	1440	0					WP3*	1440	0
WP1	1440	0					WP1	1440	0					WP3	1440		0				WP3	40		1
WP1	1440	0					WP1	1440	0					WP3	1440		0				WP3	80		1
WP1	1440	0					WP1	1440	0					WP3	1440		0				WP3	1440		1
WP1	1440	0					WP1	1440	0					WP3	1440		0				WP3	1440		1
WP1	1440	0					WP1	1440	0					WP3	1440		0				WP3	1440		0
WP1	1440	0					WP1	1440	0					WP3	1440		0				WP3	1440		0
WP1	1440	0					WP1	1440	0					WP3*	1440		0				WP3	1440		0
WP1	1440	0					WP1*	1440	1					WP3*	1440		0				WP3	1440		0
WP1*	1440	0					WP1*	1440	0					WP3*	1440		0				WP3*	1440		0
WP1*	1440	0					WP1*	1440	0					WP3*	1440		0				WP3*	1440		0
WP1	1440	0					WP1	0	1					WP3	1440		0				WP3	1440		1
WP1	1440	0					WP1	1440	0					WP3	1440		0				WP3	1440		1
WP1	1440	0					WP1	1440	0					WP3	1440		0				WP3	1440		1
WP1	1440	0					WP1	1440	0					WP3*	1440		0				WP3	1440		0
WP1	1440	0					WP1	1440	0					WP3*	1440		0				WP3	1440		0
WP1*	1440	0					WP1	1440	0					WP3*	1440		0				WP3	1440		0
WP1*	1440	0					WP1	1440	0					WP3*	1440		0				WP3	1440		0
WP1*	1440	0					WP1	1440	0					WP3*	1440		0				WP3	1440		0
WP1*	1440	0					WP1	1440	0					WP3*	1440		0				WP3	1440		0
WP1*	1440	0					WP1	1440	0					WP3*	1440		0				WP3*	1440		0
WP1	1440	0					WP1	1440	0					WP3	1440		0				WP3	20		1
WP1	1440	0					WP1	1440	0					WP3	1440		0				WP3	120		1
WP1	1440	0					WP1	1440	0					WP3	1440		0				WP3	1440		1
WP1	1440	0					WP1	1440	0					WP3	1440		0				WP3	1440		1
WP1	1440	0					WP1	1440	0					WP3	1440		0				WP3	1440		1
WP1	1440	0					WP1	1440	0					WP3	1440		0				WP3	1440		0
WP1	1440	0					WP1	1440	0					WP3	1440		0				WP3	1440		0
WP1	1440	0					WP1	1440	0					WP3	1440		0				WP3	1440		0
WP1	1440	0					WP1	1440	0					WP3*	1440		0				WP3*	1440		1
WP1*	1440	0					WP1*	1440	0					WP3*	1440		0				WP3*	1440		0
							WP2	1440		1				WP4	1440			1			WP4	20			1
WP2	1440		0				WP2	1440		1				WP4	1440			0			WP4	20			1
WP2	1440		0				WP2	1440		1				WP4	1440			0			WP4	20			1
WP2	1440		0				WP2	1440		1				WP4	1440			0			WP4	80			1
WP2	1440		0				WP2	1440		0				WP4	1440			0			WP4	80			1
WP2	1440		0				WP2	1440		0				WP4	1440			0			WP4	80			1
WP2	1440		0				WP2*	1440		0				WP4	1440			0			WP4	1440			1
WP2	1440		0				WP2*	1440		0				WP4*	1440			0			WP4	1440			1
WP2	1440		0				WP2*	1440		0				WP4*	1440			0			WP4	1440			1
WP2*	1440		0				WP2*	1440		0				WP4*	1440			0			WP4*	1440			0
WP2*	1440		0
							WP2	1440		1				WP4	1440			0			WP4	20			1
WP2	1440		0				WP2	1440		1				WP4	1440			0			WP4	20			1
WP2	1440		0				WP2	1440		1				WP4	1440			0			WP4	20			1
WP2	1440		0				WP2	1440		0				WP4	1440			0			WP4	20			1
WP2	1440		0				WP2	1440		0				WP4	1440			0			WP4	20			1
WP2	1440		0				WP2	1440		0				WP4	1440			0			WP4	40			1
WP2	1440		0				WP2	1440		0				WP4	1440			0			WP4	80			1
WP2	1440		0				WP2	1440		0				WP4	1440			0			WP4	80			1
WP2	1440		0				WP2	1440		0				WP4	1440			0			WP4	1440			1
WP2	1440		0				WP2	1440		0				WP4*	1440			1			WP4*	1440			0
WP2	1440		0
							WP2	1440		0				WP4	1440			0			WP4	20			1
WP2	1440		0				WP2	1440		0				WP4	1440			0			WP4	20			1
WP2	1440		0				WP2	1440		0				WP4	1440			0			WP4	20			1
WP2	1440		0				WP2	1440		0				WP4	1440			0			WP4	20			1
WP2	1440		0				WP2	1440		0				WP4	1440			0			WP4	60			1
WP2	1440		0				WP2	1440		0				WP4*	1440			0			WP4	60			1
WP2	1440		0				WP2	1440		0				WP4*	1440			0			WP4	80			1
WP2	1440		0				WP2	1440		0				WP4*	1440			0			WP4	100			1
WP2	1440		0				WP2	1440		0				WP4*	1440			0			WP4	1440			1
WP2*	1440		0				WP2*	1440		0				WP4*	1440			0			WP4*	1440			0
WP2*	1440		0
														WP4	1440				0		WP4	20				1
							WP2	1440	0					WP4	1440				0		WP4	20				1
WP2	1440	0					WP2	1440	0					WP4	1440				0		WP4	20				1
WP2	1440	0					WP2	1440	0					WP4	1440				0		WP4	20				1
WP2	1440	0					WP2	1440	0					WP4	1440				0		WP4	20				1
WP2	1440	0					WP2	1440	0					WP4	1440				0		WP4	20				1
WP2	1440	0					WP2	1440	0					WP4	1440				0		WP4	40				1
WP2	1440	0					WP2*	1440	0					WP4*	1440				1		WP4	60				1
WP2	1440	0					WP2*	1440	0					WP4*	1440				0		WP4	120				1
WP2	1440	0					WP2*	1440	0					WP4*	1440				0		WP4	1440				1
WP2	1440	0					WP2*	1440	0
WP2*	1440	0												WP4	1440				1		WP4	20				1
							WP2	1440	1					WP4	1440				0		WP4	20				1
WP2	1440	0					WP2	1440	0					WP4	1440				0		WP4	20				1
WP2	1440	0					WP2	1440	0					WP4	1440				0		WP4	20				1
WP2	1440	0					WP2	1440	0					WP4	1440				0		WP4	20				1
WP2	1440	0					WP2	1440	0					WP4	1440				0		WP4	20				1
WP2	1440	0					WP2	1440	0					WP4	1440				0		WP4	20				1
WP2	1440	0					WP2	1440	0					WP4	1440				0		WP4	40				1
WP2	1440	0					WP2	1440	0					WP4*	1440				0		WP4	80				1
WP2	1440	0					WP2*	1440	0					WP4*	1440				0		WP4	120				1
WP2*	1440	0					WP2*	1440	0
WP2*	1440	0												WP4	1440				0		WP4	20				1
							WP2	1440	0					WP4	1440				0		WP4	20				1
WP2	1440	0					WP2	1440	0					WP4	1440				0		WP4	20				1
WP2	1440	0					WP2	1440	0					WP4	1440				0		WP4	20				1
WP2	1440	0					WP2	1440	0					WP4	1440				0		WP4	20				1
WP2	1440	0					WP2	1440	0					WP4	1440				0		WP4	20				1
WP2	1440	0					WP2	1440	0					WP4	1440				0		WP4	20				1
WP2	1440	0					WP2	1440	0					WP4	1440				0		WP4	80				1
WP2	1440	0					WP2	1440	0					WP4*	1440				0		WP4	80				1
WP2	1440	0					WP2	1440	0					WP4*	1440				0		WP4	1440				1
WP2	1440	0					WP2*	1440	0
WP2*	1440	0												WP3	1440	1					WP3	1440	1
														WP3	1440	1					WP3	1440	1
							WP3	40				1		WP3	1440	0					WP3	1440	0
WP3	1440				0		WP3	60				1		WP3	1440	0					WP3	1440	0
WP3	1440				0		WP3	60				1		WP3	1440	0					WP3	1440	0
WP3	1440				0		WP3	100				1		WP3	1440	0					WP3	1440	0
WP3	1440				0		WP3	100				1		WP3	1440	0					WP3	1440	0
WP3	1440				0		WP3	120				1		WP3	1440	0					WP3*	1440	0
WP3	1440				0		WP3	1440				1		WP3*	1440	0					WP3*	1440	0
WP3	1440				0		WP3	1440				1		WP3*	1440	0					WP3*	1440	0
WP3	1440				0		WP3	1440				1
WP3	1440				0		WP3	1440				1		WP3*	0*	1*					WP3	1440	1
WP3	1440				0									WP3	1440	0					WP3	1440	0
							WP3	60				1		WP3	1440	0					WP3	1440	0
WP3	1440				0		WP3	60				1		WP3	1440	0					WP3	1440	0
WP3	1440				0		WP3	80				1		WP3	1440	0					WP3	1440	0
WP3	1440				0		WP3	80				1		WP3	1440	0					WP3	1440	0
WP3	1440				0		WP3	80				1		WP3	1440	0					WP3	1440	0
WP3	1440				0		WP3	100				1		WP3	1440	0					WP3	1440	0
WP3	1440				0		WP3	120				1		WP3*	1440	0					WP3	1440	0
WP3	1440				0		WP3	120				1		WP3*	1440	0					WP3*	1440	0
WP3	1440				0		WP3	1440				1
WP3*	1440				0		WP3	1440				1		WP3	1440	0					WP3*	0*	1*
WP3*	1440				0									WP3	1440	0					WP3	100	1
							WP3	60				1		WP3	1440	0					WP3	1440	1
WP3	1440				0		WP3	60				1		WP3	1440	0					WP3	1440	0
WP3	1440				0		WP3	60				1		WP3	1440	0					WP3	1440	0
WP3	1440				0		WP3	60				1		WP3*	1440	0					WP3	1440	0
WP3	1440				0		WP3	60				1		WP3*	1440	0					WP3	1440	0
WP3	1440				0		WP3	60				1		WP3*	1440	0					WP3*	1440	0
WP3	1440				0		WP3	80				1		WP3*	1440	0					WP3*	1440	0
WP3	1440				0		WP3	100				1		WP3*	1440	0					WP3*	1440	0
WP3	1440				0		WP3	1440				1
WP3*	1440				0		WP3					1		WP3	1440		0				WP3	60		1
WP3*	1440				0									WP3	1440		0				WP3	60		1
							WP3	1440			1			WP3	1440		0				WP3	100		1
WP3	1440			0			WP3	1440			1			WP3	1440		0				WP3	100		1
WP3	1440			0			WP3	1440			1			WP3*	1440		0				WP3	1440		1
WP3	1440			0			WP3	1440			1			WP3*	1440		0				WP3	1440		1
WP3	1440			0			WP3	1440			1			WP3*	1440		0				WP3	1440		1
WP3	1440			0			WP3	1440			0			WP3*	1440		0				WP3	1440		1
WP3	1440			0			WP3	1440			0			WP3*	1440		0				WP3	1440		1
WP3*	1440			0			WP3	1440			0			WP3*	1440		0				WP3	1440		0
WP3*	1440			0			WP3	1440			0
WP3*	1440			0			WP3	1440			0			WP3	1440		0				WP3	120		1
WP3*	1440			0										WP3	1440		0				WP3	120		1
							WP3	1440			1			WP3	1440		0				WP3	120		1
WP3	1440			0			WP3	1440			1			WP3	1440		0				WP3	120		1
WP3	1440			0			WP3	1440			1			WP3	1440		0				WP3	1440		1
WP3	1440			0			WP3	1440			1			WP3	1440		0				WP3	1440		1
WP3	1440			0			WP3	1440			1			WP3	1440		0				WP3	1440		1
WP3	1440			0			WP3	1440			1			WP3*	1440		0				WP3	1440		0
WP3	1440			0			WP3	1440			1			WP3*	1440		0				WP3	1440		0
WP3	1440			0			WP3	1440			1			WP3*	1440		0				WP3	1440		0
WP3	1440			0			WP3	1440			0
WP3*	1440			0			WP3*	1440			0			WP3	1440		1				WP3	120		1
WP3*	1440			0										WP3	1440		0				WP3	120		1
							WP3	1440			1			WP3	1440		0				WP3	1440		1
WP3	1440			0			WP3	1440			1			WP3	1440		0				WP3	1440		1
WP3	1440			0			WP3	1440			1			WP3	1440		0				WP3	1440		1
WP3	1440			0			WP3	1440			1			WP3	1440		0				WP3	1440		1
WP3	1440			0			WP3	1440			1			WP3*	1440		0				WP3	1440		0
WP3	1440			0			WP3	1440			1			WP3*	1440		0				WP3	1440		0
WP3	1440			0			WP3	1440			1			WP3*	1440		0				WP3*	1440		0
WP3	1440			0			WP3	1440			0			WP3*	1440		0				WP3*	1440		0
WP3	1440			0			WP3*	1440			0
WP3*	1440			0			WP3*	1440			0			WP4	1440			0			WP4	20			1
WP3*	1440			0										WP4	1440			0			WP4	20			1
							WP4	100				1		WP4	1440			0			WP4	20			1
WP4	1440				0		WP4	100				1		WP4	1440			0			WP4	40			1
WP4	1440				0		WP4	100				1		WP4	1440			0			WP4	80			1
WP4	1440				0		WP4	1440				1		WP4*	1440			0			WP4	100			1
WP4	1440				0		WP4	1440				1		WP4*	1440			0			WP4	1440			1
WP4	1440				0		WP4	1440				1		WP4*	1440			0			WP4	1440			1
WP4	1440				0		WP4	1440				1		WP4*	1440			0			WP4	1440			1
WP4	1440				0		WP4	1440				0		WP4*	1440			0			WP4	1440			0
WP4	1440				0		WP4	1440				0
WP4	1440				0		WP4*	1440				0		WP4	1440			0			WP4	20			1
WP4*	1440				0									WP4	1440			0			WP4	20			1
							WP4	100				1		WP4	1440			0			WP4	20			1
WP4	1440				0		WP4	120				1		WP4	1440			0			WP4	40			1
WP4	1440				0		WP4	1440				1		WP4*	1440			0			WP4	40			1
WP4	1440				0		WP4	1440				1		WP4*	1440			0			WP4	40			1
WP4	1440				0		WP4	1440				1		WP4*	1440			0			WP4	100			1
WP4	1440				0		WP4	1440				1		WP4*	1440			0			WP4	100			1
WP4	1440				0		WP4	1440				1		WP4*	1440			0			WP4	1440			1
WP4*	1440				0		WP4	1440				1		WP4*	1440			0			WP4	1440			1
WP4*	1440				0		WP4	1440				0
WP4*	1440				0		WP4	1440				0		WP4	1440			0			WP4	20			1
WP4*	1440				0									WP4	1440			0			WP4	20			1
							WP4	20				1		WP4	1440			0			WP4	40			1
WP4	1440				0		WP4	80				1		WP4	1440			0			WP4	40			1
WP4	1440				0		WP4	1440				1		WP4	1440			0			WP4	60			1
WP4	1440				0		WP4	1440				1		WP4	1440			0			WP4	60			1
WP4	1440				0		WP4	1440				1		WP4	1440			0			WP4	1440			1
WP4	1440				0		WP4	1440				1		WP4*	1440			0			WP4	1440			1
WP4	1440				0		WP4	1440				1		WP4*	1440			0			WP4	1440			1
WP4	1440				0		WP4	1440				1		WP4*	1440			0			WP4	1440			1
WP4	1440				0		WP4	1440				1
WP4	1440				0		WP4	1440				1		WP4	1440				0		WP4	20				1
WP4*	1440				0									WP4	1440				0		WP4	20				1
							WP4	1440			1			WP4	1440				0		WP4	20				1
WP4	1440			0			WP4	1440			0			WP4	1440				0		WP4	20				1
WP4	1440			0			WP4	1440			0			WP4	1440				0		WP4	20				1
WP4	1440			0			WP4	1440			0			WP4*	1440				0		WP4	40				1
WP4	1440			0			WP4	1440			0			WP4*	1440				0		WP4	100				1
WP4	1440			0			WP4	1440			0			WP4*	1440				0		WP4	100				1
WP4	1440			0			WP4	1440			0			WP4*	1440				0		WP4	100				1
WP4	1440			0			WP4*	1440			0			WP4*	1440				0		WP4	120				1
WP4	1440			0			WP4*	1440			0
WP4	1440			0			WP4*	1440			0			WP4	1440				0		WP4	20				1
WP4*	1440			0										WP4	1440				0		WP4	20				1
							WP4	1440			1			WP4	1440				0		WP4	20				1
WP4	1440			0			WP4	1440			1			WP4	1440				0		WP4	20				1
WP4	1440			0			WP4	1440			1			WP4	1440				0		WP4	20				1
WP4	1440			0			WP4	1440			1			WP4	1440				0		WP4	20				1
WP4	1440			0			WP4	1440			1			WP4*	1440				0		WP4	20				1
WP4	1440			0			WP4	1440			1			WP4*	1440				0		WP4	20				1
WP4	1440			0			WP4	1440			1			WP4*	1440				0		WP4	100				1
WP4	1440			0			WP4	1440			0			WP4*	1440				0		WP4	120				1
WP4	1440			0			WP4*	1440			0
WP4	1440			0			WP4*	1440			0			WP4	1440				0		WP4	20				1
WP4*	1440			0										WP4	1440				0		WP4	20				1
							WP4	1440			1			WP4	1440				0		WP4	20				1
WP4	1440			0			WP4	1440			1			WP4	1440				0		WP4	20				1
WP4	1440			0			WP4	1440			1			WP4	1440				0		WP4	20				1
WP4	1440			0			WP4	1440			1			WP4*	1440				0		WP4	20				1
WP4	1440			0			WP4	1440			1			WP4*	1440				0		WP4	20				1
WP4	1440			0			WP4	1440			0			WP4*	1440				0		WP4	60				1
WP4	1440			0			WP4	1440			0			WP4*	1440				0		WP4	100				1
WP4*	1440			0			WP4	1440			0			WP4*	1440				0		WP4	1440				0
WP4*	1440			0			WP4	1440			0
WP4*	1440			0			WP4*	1440			0			WP1	1440	0					WP1	1440	0
WP4*	1440			0										WP1	1440	0					WP1	1440	0
							WP1*	20*	1*					WP1	1440	0					WP1	1440	0
WP1	1440	0					WP1	1440	0					WP1	1440	0					WP1	1440	0
WP1	1440	0					WP1	1440	0					WP1	1440	0					WP1	1440	0
WP1	1440	0					WP1	1440	0					WP1	1440	0					WP1	1440	0
WP1	1440	0					WP1	1440	0					WP1	1440	0					WP1*	1440	1
WP1	1440	0					WP1	1440	0					WP1	1440	0					WP1*	1440	0
WP1*	1440	0					WP1	1440	0					WP1*	1440	0					WP1*	1440	0
WP1*	1440	0					WP1	1440	0					WP1*	1440	0					WP1*	1440	0
WP1*	1440	0					WP1	1440	0
WP1*	1440	0					WP1	1440	0					WP1	1440	0					WP1	1440	0
WP1*	1440	0												WP1	1440	0					WP1	1440	0
							WP1	1440	1					WP1	1440	0					WP1	1440	0
WP1	1440	0					WP1	1440	0					WP1	1440	0					WP1	1440	0
WP1	1440	0					WP1	1440	0					WP1	1440	0					WP1	1440	0
WP1	1440	0					WP1	1440	0					WP1	1440	0					WP1	1440	0
WP1	1440	0					WP1	1440	0					WP1*	1440	0					WP1	1440	0
WP1	1440	0					WP1	1440	0					WP1*	1440	0					WP1	1440	0
WP1	1440	0					WP1	1440	0					WP1*	1440	0					WP1	1440	0
WP1	1440	0					WP1	1440	0					WP1*	1440	0					WP1*	1440	0
WP1	1440	0					WP1	1440	0
WP1*	1440	0					WP1*	1440	0					WP1	1440	0					WP1	1440	0
WP1*	1440	0												WP1	1440	0					WP1	1440	0
							WP1	1440	0					WP1	1440	0					WP1	1440	0
WP1	1440	0					WP1	1440	0					WP1	1440	0					WP1	1440	0
WP1	1440	0					WP1	1440	0					WP1	1440	0					WP1	1440	0
WP1	1440	0					WP1	1440	0					WP1	1440	1					WP1	1440	1
WP1	1440	0					WP1	1440	0					WP1*	1440	0					WP1*	1440	0
WP1	1440	0					WP1	1440	0					WP1*	1440	0					WP1*	1440	0
WP1*	1440	0					WP1*	1440	0					WP1*	1440	0					WP1*	1440	0
WP1*	1440	0					WP1*	1440	0					WP1*	1440	0					WP1*	1440	0
WP1*	1440	0					WP1*	1440	0
WP1*	1440	0					WP1*	1440	0					WP1	1440		0				WP1	20		1
WP1*	1440	0												WP1	1440		0				WP1	1440		1
							WP1	20		1				WP1	1440		0				WP1	1440		1
WP1	1440		0				WP1	1440		0				WP1	1440		0				WP1	1440		1
WP1	1440		0				WP1	1440		0				WP1	1440		0				WP1	1440		0
WP1	1440		0				WP1	1440		0				WP1	1440		0				WP1	1440		0
WP1	1440		0				WP1	1440		0				WP1*	1440		0				WP1	1440		0
WP1	1440		0				WP1	1440		0				WP1*	1440		0				WP1	1440		0
WP1*	1440		0				WP1	1440		0				WP1*	1440		0				WP1*	1440		1
WP1*	1440		0				WP1*	1440		0				WP1*	1440		0				WP1*	1440		0
WP1*	1440		0				WP1*	1440		0
WP1*	1440		0				WP1*	1440		0				WP1	1440		0				WP1	20		1
WP1*	1440		0											WP1	1440		0				WP1	80		1
							WP1	1440		0				WP1	1440		0				WP1	1440		1
WP1	1440		0				WP1	1440		0				WP1*	1440		0				WP1	1440		1
WP1	1440		0				WP1	1440		0				WP1*	1440		0				WP1	1440		1
WP1	1440		0				WP1	1440		0				WP1*	1440		0				WP1	1440		0
WP1	1440		0				WP1	1440		0				WP1*	1440		0				WP1	1440		0
WP1	1440		0				WP1	1440		0				WP1*	1440		0				WP1	1440		0
WP1*	1440		0				WP1*	1440		0				WP1*	1440		0				WP1	1440		0
WP1*	1440		0				WP1*	1440		0				WP1*	1440		0				WP1*	1440		0
WP1*	1440		0				WP1*	1440		0
WP1*	1440		0				WP1*	1440		0				WP1	1440		0				WP1	20		1
WP1*	1440		0											WP1	1440		0				WP1	20		1
							WP1	1440		1				WP1	1440		0				WP1	1440		1
WP1	1440		0				WP1	1440		0				WP1	1440		0				WP1	1440		1
WP1	1440		0				WP1	1440		0				WP1	1440		0				WP1	1440		0
WP1	1440		0				WP1	1440		0				WP1	1440		0				WP1	1440		0
WP1*	1440		0				WP1	1440		0				WP1	1440		0				WP1	1440		0
WP1*	1440		0				WP1	1440		0				WP1	1440		0				WP1	1440		0
WP1*	1440		0				WP1	1440		0				WP1	1440		1				WP1	1440		0
WP1*	1440		0				WP1	1440		0				WP1*	1440		0				WP1	1440		0
WP1*	1440		0				WP1*	1440		0
WP1*	1440		0				WP1*	1440		0
WP1*	1440		0											WP2	1440	0					WP2	1440	1
														WP2	1440	0					WP2	1440	1
							WP2	1440			1			WP2	1440	0					WP2	1440	0
WP2	1440			1			WP2	1440			1			WP2	1440	0					WP2	1440	0
WP2	1440			0			WP2	1440			1			WP2	1440	0					WP2	1440	0
WP2	1440			0			WP2	1440			1			WP2	1440	0					WP2	1440	0
WP2	1440			0			WP2	1440			1			WP2	1440	0					WP2	1440	0
WP2	1440			0			WP2	1440			0			WP2	1440	0					WP2*	1440	0
WP2	1440			0			WP2	1440			0			WP2	1440	0					WP2*	1440	0
WP2	1440			0			WP2	1440			0			WP2*	1440	0					WP2*	1440	0
WP2	1440			0			WP2*	1440			0
WP2*	1440			0			WP2*	1440			0			WP2	1440	0					WP2	1440	0
WP2*	1440			0										WP2	1440	0					WP2	1440	0
							WP2	80			1			WP2	1440	0					WP2	1440	0
WP2	1440			0			WP2	80			1			WP2	1440	0					WP2	1440	0
WP2	1440			0			WP2	1440			1			WP2	1440	0					WP2*	1440	0
WP2	1440			0			WP2	1440			1			WP2	1440	0					WP2*	1440	0
WP2	1440			0			WP2	1440			1			WP2	1440	0					WP2*	1440	0
WP2	1440			0			WP2	1440			1			WP2*	1440	0					WP2*	1440	0
WP2	1440			0			WP2	1440			1			WP2*	1440	0					WP2*	1440	0
WP2	1440			0			WP2	1440			1			WP2*	1440	0					WP2*	1440	0
WP2*	1440			0			WP2*	1440			0
WP2*	1440			0			WP2*	1440			0			WP2	1440	0					WP2	1440	0
WP2*	1440			0										WP2	1440	0					WP2	1440	0
							WP2	60			1			WP2	1440	0					WP2	1440	0
WP2*	1440*			1*			WP2	1440			1			WP2	1440	0					WP2	1440	0
WP2	1440			0			WP2	1440			1			WP2	1440	0					WP2	1440	0
WP2	1440			0			WP2	1440			1			WP2	1440	0					WP2	1440	0
WP2	1440			0			WP2	1440			1			WP2	1440	0					WP2	1440	0
WP2	1440			0			WP2	1440			1			WP2*	1440	0					WP2	1440	0
WP2*	1440			0			WP2	1440			0			WP2*	1440	0					WP2	1440	0
WP2*	1440			0			WP2	1440			0			WP2*	1440	0					WP2*	1440	0
WP2*	1440			0			WP2	1440			0
WP2*	1440			0			WP2*	1440			0										WP2	20		1
WP2*	1440			0										WP2	1440		0				WP2	40		1
														WP2	1440		0				WP2	1440		1
							WP2	0				1		WP2	1440		0				WP2	1440		1
WP2	1440				0		WP2	80				1		WP2	1440		0				WP2	1440		1
WP2	1440				0		WP2	100				1		WP2	1440		0				WP2	1440		1
WP2	1440				0		WP2	100				1		WP2	1440		0				WP2	1440		0
WP2	1440				0		WP2	100				1		WP2	1440		0				WP2	1440		0
WP2	1440				0		WP2	120				1		WP2	1440		0				WP2	1440		0
WP2	1440				0		WP2	1440				1		WP2	1440		0				WP2	1440		0
WP2*	1440				0		WP2	1440				1		WP2*	1440		0
WP2*	1440				0		WP2	1440				1									WP2	20		1
WP2*	1440				0		WP2	1440				1		WP2	1440		0				WP2	40		1
WP2*	1440				0									WP2	1440		0				WP2	1440		1
							WP2	60				1		WP2	1440		0				WP2	1440		1
WP2	1440				0		WP2	60				1		WP2	1440		0				WP2	1440		1
WP2	1440				0		WP2	60				1		WP2	1440		0				WP2	1440		0
WP2	1440				0		WP2	120				1		WP2	1440		0				WP2	1440		0
WP2	1440				0		WP2	120				1		WP2	1440		0				WP2	1440		0
WP2	1440				0		WP2	120				1		WP2*	1440		0				WP2	1440		0
WP2	1440				0		WP2	120				1		WP2*	1440		0				WP2	1440		0
WP2	1440				0		WP2	1440				1		WP2*	1440		0
WP2*	1440				0		WP2	1440				1									WP2	40		1
WP2*	1440				0		WP2	1440				1		WP2	1440		0				WP2	80		1
WP2*	1440				0									WP2	1440		0				WP2	1440		1
							WP2	60				1		WP2	1440		0				WP2	1440		1
WP2	1440				0		WP2	60				1		WP2	1440		0				WP2	1440		1
WP2	1440				0		WP2	80				1		WP2	1440		0				WP2	1440		1
WP2	1440				0		WP2	100				1		WP2	1440		0				WP2	1440		0
WP2	1440				0		WP2	120				1		WP2	1440		0				WP2	1440		0
WP2	1440				0		WP2	120				1		WP2	1440		0				WP2	1440		0
WP2*	1440				0		WP2	1440				1		WP2	1440		0				WP2*	1440		1
WP2*	1440				0		WP2	1440				1		WP2*	1440		0
WP2*	1440				0		WP2	1440				1
WP2*	1440				0		WP2	1440				1									WP3	20			1
WP2*	1440				0									WP3	1440			0			WP3	20			1
							WP1	1440	0					WP3	1440			0			WP3	20			1
WP1	1440	0					WP1	1440	0					WP3	1440			0			WP3	20			1
WP1	1440	0					WP1	1440	0					WP3	1440			0			WP3	20			1
WP1	1440	0					WP1	1440	0					WP3	1440			0			WP3	20			1
WP1	1440	0					WP1	1440	0					WP3*	1440			0			WP3	80			1
WP1*	1440	0					WP1	1440	0					WP3*	1440			0			WP3	1440			1
WP1*	1440	0					WP1	1440	0					WP3*	1440			0			WP3	1440			1
WP1*	1440	0					WP1*	1440	0					WP3*	1440			0			WP3	1440			1
WP1*	1440	0					WP1*	1440	0					WP3*	1440			0
WP1*	1440	0					WP1*	1440	0												WP3	20			1
WP1*	1440	0												WP3	1440			0			WP3	20			1
							WP1	1440	1					WP3	1440			0			WP3	20			1
WP1	1440	0					WP1	1440	1					WP3	1440			0			WP3	20			1
WP1	1440	0					WP1	1440	0					WP3	1440			0			WP3	20			1
WP1	1440	0					WP1	1440	0					WP3	1440			0			WP3	20			1
WP1	1440	0					WP1	1440	0					WP3	1440			0			WP3	20			1
WP1*	1440	0					WP1	1440	0					WP3	1440			0			WP3	20			1
WP1*	1440	0					WP1*	1440	0					WP3	1440			0			WP3	20			1
WP1*	1440	0					WP1*	1440	0					WP3*	1440			0			WP3	20			1
WP1*	1440	0					WP1*	1440	0					WP3*	1440			0
WP1*	1440	0					WP1*	1440	0												WP3	20			1
WP1*	1440	0												WP3	1440			0			WP3	20			1
							WP1	1440	0					WP3	1440			0			WP3	20			1
WP1	1440	0					WP1	1440	0					WP3	1440			0			WP3	20			1
WP1	1440	0					WP1	1440	0					WP3	1440			0			WP3	20			1
WP1	1440	0					WP1	1440	0					WP3	1440			0			WP3	20			1
WP1	1440	0					WP1	1440	0					WP3	1440			0			WP3	20			1
WP1	1440	0					WP1	1440	0					WP3	1440			1			WP3	20			1
WP1	1440	0					WP1	1440	0					WP3*	1440			0			WP3	20			1
WP1	1440	0					WP1	1440	0					WP3*	1440			0			WP3	100			1
WP1	1440	0					WP1*	1440	0					WP3*	1440			0
WP1*	1440	0					WP1*	1440	0												WP3	20				1
WP1*	1440	0												WP3	1440				0		WP3	20				1
							WP1	1440		0				WP3	1440				0		WP3	20				1
WP1	1440		0				WP1	1440		0				WP3	1440				0		WP3	20				1
WP1	1440		0				WP1	1440		0				WP3	1440				0		WP3	20				1
WP1	1440		0				WP1	1440		0				WP3	1440				0		WP3	20				1
WP1	1440		0				WP1	1440		0				WP3	1440				0		WP3	20				1
WP1	1440		0				WP1*	1440		0				WP3	1440				0		WP3	20				1
WP1*	1440		1				WP1*	1440		0				WP3*	1440				0		WP3	20				1
WP1*	1440		0				WP1*	1440		0				WP3*	1440				0		WP3	60				1
WP1*	1440		0				WP1*	1440		0				WP3*	1440				0
WP1*	1440		0				WP1*	1440		0											WP3	20				1
WP1*	1440		0											WP3	1440				0		WP3	20				1
							WP1	1440		1				WP3	1440				0		WP3	20				1
WP1	1440		1				WP1	1440		1				WP3	1440				0		WP3	20				1
WP1	1440		0				WP1	1440		1				WP3	1440				0		WP3	20				1
WP1*	1440		0				WP1	1440		0				WP3	1440				0		WP3	20				1
WP1*	1440		0				WP1	1440		0				WP3	1440				0		WP3	20				1
WP1*	1440		0				WP1*	1440		1				WP3	1440				0		WP3	20				1
WP1*	1440		0				WP1*	1440		0				WP3	1440				0		WP3	20				1
WP1*	1440		0				WP1*	1440		0				WP3*	1440				0		WP3*	60*				1*
WP1*	1440		0				WP1*	1440		0				WP3*	1440				0
WP1*	1440		0				WP1*	1440		0											WP3	20				1
WP1*	1440		0											WP3	1440				0		WP3	20				1
							WP1	1440		1				WP3	1440				0		WP3	20				1
WP1	1440		0				WP1	1440		0				WP3	1440				0		WP3	20				1
WP1	1440		0				WP1	1440		0				WP3	1440				0		WP3	20				1
WP1*	1440		0				WP1	1440		0				WP3	1440				0		WP3	20				1
WP1*	1440		0				WP1	1440		0				WP3	1440				0		WP3	20				1
WP1*	1440		0				WP1*	1440		0				WP3	1440				0		WP3	20				1
WP1*	1440		0				WP1*	1440		0				WP3	1440				0		WP3	20				1
WP1*	1440		0				WP1*	1440		0				WP3	1440				0		WP3	20				1
WP1*	1440		0				WP1*	1440		0				WP3	1440				0
WP1*	1440		0				WP1*	1440		0											WP4	20			1
WP1*	1440		0											WP4	1440			0			WP4	20			1
														WP4	1440			0			WP4	20			1
							WP2	60			1			WP4	1440			0			WP4	20			1
WP2	1440			0			WP2	80			1			WP4	1440			0			WP4	20			1
WP2	1440			0			WP2	1440			1			WP4	1440			0			WP4	20			1
WP2	1440			0			WP2	1440			1			WP4	1440			0			WP4	20			1
WP2*	1440			0			WP2	1440			1			WP4	1440			0			WP4	20			1
WP2*	1440			0			WP2	1440			0			WP4	1440			0			WP4	40			1
WP2*	1440			0			WP2*	1440			1			WP4*	1440			0			WP4	100			1
WP2*	1440			0			WP2*	1440			0			WP4*	1440			0
WP2*	1440			0			WP2*	1440			0										WP4	20			1
WP2*	1440			0			WP2*	1440			0			WP4	1440			0			WP4	20			1
WP2*	1440			0										WP4	1440			0			WP4	20			1
							WP2	80			1			WP4	1440			0			WP4	20			1
WP2	1440			1			WP2	80			1			WP4	1440			0			WP4	20			1
WP2	1440			0			WP2	1440			1			WP4	1440			0			WP4	20			1
WP2	1440			0			WP2	1440			1			WP4	1440			0			WP4	20			1
WP2	1440			0			WP2	1440			1			WP4*	1440			0			WP4	20			1
WP2	1440			0			WP2	1440			1			WP4*	1440			0			WP4	40			1
WP2	1440			0			WP2	1440			1			WP4*	1440			0			WP4	1440			1
WP2	1440			0			WP2	1440			0			WP4*	1440			0
WP2	1440			0			WP2*	1440			1										WP4	20			1
WP2*	1440			0			WP2*	1440			0			WP4	1440			0			WP4	20			1
WP2*	1440			0										WP4	1440			0			WP4	20			1
							WP2	120			1			WP4	1440			0			WP4	20			1
WP2*	0*			1*			WP2	120			1			WP4	1440			0			WP4	20			1
WP2	1440			1			WP2	120			1			WP4	1440			0			WP4	20			1
WP2	1440			0			WP2	1440			1			WP4	1440			0			WP4	20			1
WP2	1440			0			WP2	1440			1			WP4	1440			1			WP4	20			1
WP2	1440			0			WP2	1440			0			WP4*	1440			0			WP4	20			1
WP2	1440			0			WP2*	1440			0			WP4*	1440			0			WP4	120			1
WP2	1440			0			WP2*	1440			0			WP4*	1440			0
WP2*	1440			0			WP2*	1440			0										WP4	20				1
WP2*	1440			0			WP2*	1440			0			WP4	1440				0		WP4	20				1
WP2*	1440			0										WP4	1440				0		WP4	20				1
														WP4	1440				0		WP4	20				1
							WP2	60				1		WP4	1440				0		WP4	20				1
WP2	440				1		WP2	60				1		WP4	1440				0		WP4	20				1
WP2	1440				1		WP2	80				1		WP4	1440				0		WP4	20				1
WP2	1440				0		WP2	100				1		WP4	1440				0		WP4	20				1
WP2	1440				0		WP2	100				1		WP4*	1440				0		WP4	20				1
WP2*	1440				0		WP2	120				1		WP4*	1440				0		WP4	20				1
WP2*	1440				0		WP2	120				1		WP4*	1440				0
WP2*	1440				0		WP2	1440				1									WP4	20				1
WP2*	1440				0		WP2	1440				1		WP4	1440				0		WP4	20				1
WP2*	1440				0		WP2*	1440				0		WP4	1440				0		WP4	20				1
WP2*	1440				0									WP4	1440				0		WP4	20				1
							WP2	60				1		WP4	1440				0		WP4	20				1
WP2	1440				1		WP2	100				1		WP4	1440				0		WP4	20				1
WP2	1440				0		WP2	1440				1		WP4	1440				0		WP4	20				1
WP2	1440				0		WP2	1440				1		WP4	1440				0		WP4	20				1
WP2	1440				0		WP2	1440				1		WP4*	1440				0		WP4	20				1
WP2	1440				0		WP2	1440				1		WP4*	1440				0		WP4	40				1
WP2	1440				0		WP2	1440				1		WP4*	1440				0
WP2*	1440				0		WP2	1440				1									WP4	20				1
WP2*	1440				0		WP2	1440				1		WP4	1440				0		WP4	20				1
WP2*	1440				0		WP2*	1440				0		WP4	1440				0		WP4	20				1
WP2*	1440				0									WP4	1440				0		WP4	20				1
							WP2	60				1		WP4	1440				0		WP4	20				1
WP2	1440				0		WP2	60				1		WP4	1440				0		WP4	20				1
WP2	1440				0		WP2	60				1		WP4	1440				0		WP4	20				1
WP2	1440				0		WP2	60				1		WP4	1440				0		WP4	20				1
WP2	1440				0		WP2	1440				1		WP4*	1440				0		WP4	20				1
WP2	1440				0		WP2	1440				1		WP4*	1440				0		WP4	20				1
WP2	1440				0		WP2	1440				1		WP4*	1440				0
WP2	1440				0		WP2	1440				1
WP2	1440				0		WP2	1440				1
WP2*	1440				0		WP2*	1440				0
WP2*	1440				0

## Sheet: Fig. 5
E. coli CFU counts
	9 µM Curcumin Non-Encapsulated			9 µM Curcumin Encapsulated			1 µM Methylene Blue Non-Encapsulated			1 µM Methylene Blue Encapsulated
	Dark	Light		Dark	Light		Dark	Light		Dark	Light
	107	0		156	140		158	0		158	0
	165	0		134	127		90	0		176	0
	148	0		137	151		81	0		174	0
	411	7		309	216		391	0		285	0
	385	2		399	376		409	0		353	0
	407	10		588	472		411	0		526	0
	462	0		439	440		459	0		466	0
	562	0			328		437	0		484	0
	613	0					486	0		470	0

## Sheet: Fig. S1
Survival of the 10 larvae in each well plate is denoted 1 for dead and 0 for alive; Blue asterisk on the well plate title marks a pupation event, if pupation occurs before the conclusion of the photoperiod, the survival outcome is censored and also labeled in blue
	Time (min)	0.002% EtOH (n=40)	0.004% EtOH (n=80)	0.01% EtOH (n=40)	0.02% EtOH (n=40)	0.04% EtOH (n=40)
WP1	1440		0
WP1	1440		0
WP1	1440		0
WP1	1440		0
WP1	1440		0
WP1	1440		0
WP1	1440		0
WP1	1440		0
WP1	1440		0
WP1	1440		0
WP2	1440		0
WP2	1440		0
WP2	1440		0
WP2	1440		0
WP2	1440		0
WP2	1440		0
WP2	1440		0
WP2	1440		0
WP2	1440		0
WP2	1440		0
WP3	1440		0
WP3	1440		0
WP3	1440		0
WP3	1440		0
WP3	1440		0
WP3	1440		0
WP3	1440		0
WP3	1440		0
WP3	1440		0
WP3*	1440		0
WP4	1440		0
WP4	1440		0
WP4	1440		0
WP4	1440		0
WP4	1440		0
WP4	1440		0
WP4	1440		0
WP4	1440		0
WP4	1440		0
WP4*	1440		0
WP1	0				1
WP1	0				1
WP1	0				1
WP1	0				1
WP1	0				1
WP1	0				1
WP1	20				1
WP1	1440				0
WP1	1440				0
WP1	1440				0
WP2	0				1
WP2	60				1
WP2	1440				0
WP2	1440				0
WP2	1440				0
WP2	1440				0
WP2	1440				0
WP2	1440				0
WP2	1440				0
WP2	1440				0
WP3	0				1
WP3	0				1
WP3	0				1
WP3	0				1
WP3	0				1
WP3	20				1
WP3	1440				0
WP3	1440				0
WP3	1440				0
WP3	1440				0
WP4	0				1
WP4	0				1
WP4	0				1
WP4	0				1
WP4	60				1
WP4	60				1
WP4	1440				0
WP4	1440				0
WP4	1440				0
WP4	1440				0
WP1	0					1
WP1	0					1
WP1	0					1
WP1	0					1
WP1	0					1
WP1	0					1
WP1	0					1
WP1	0					1
WP1	0					1
WP1	0					1
WP2	0					1
WP2	0					1
WP2	0					1
WP2	0					1
WP2	0					1
WP2	0					1
WP2	0					1
WP2	0					1
WP2	0					1
WP2	0					1
WP3	0					1
WP3	0					1
WP3	0					1
WP3	0					1
WP3	0					1
WP3	0					1
WP3	0					1
WP3	0					1
WP3	0					1
WP3	0					1
WP4	0					1
WP4	0					1
WP4	0					1
WP4	0					1
WP4	0					1
WP4	0					1
WP4	0					1
WP4	0					1
WP4	0					1
WP4	0					1
WP1	1440	0
WP1	1440	0
WP1	1440	0
WP1	1440	0
WP1	1440	0
WP1	1440	0
WP1	1440	0
WP1	1440	0
WP1	1440	0
WP1*	1440	0
WP2	1440	0
WP2	1440	0
WP2	1440	0
WP2	1440	0
WP2	1440	0
WP2	1440	0
WP2	1440	0
WP2	1440	0
WP2	1440	0
WP2*	1440	0
WP3	1440	0
WP3	1440	0
WP3	1440	0
WP3	1440	0
WP3	1440	0
WP3	1440	0
WP3	1440	0
WP3	1440	0
WP3	1440	0
WP3*	1440	0
WP4	100	1
WP4	1440	0
WP4	1440	0
WP4	1440	0
WP4	1440	0
WP4	1440	0
WP4	1440	0
WP4	1440	0
WP4*	1440	0
WP4*	1440	0
WP1	1440		0
WP1	1440		0
WP1	1440		0
WP1	1440		0
WP1	1440		0
WP1	1440		0
WP1	1440		0
WP1	1440		0
WP1	1440		0
WP1	1440		1
WP2	1440		0
WP2	1440		0
WP2	1440		0
WP2	1440		0
WP2	1440		0
WP2	1440		0
WP2	1440		0
WP2	1440		0
WP2	1440		0
WP2*	1440		0
WP3	1440		0
WP3	1440		0
WP3	1440		0
WP3	1440		0
WP3	1440		0
WP3	1440		0
WP3	1440		0
WP3	1440		0
WP3	1440		0
WP3*	1440		0
WP4	1440		0
WP4	1440		0
WP4	1440		0
WP4	1440		0
WP4	1440		0
WP4	1440		0
WP4	1440		0
WP4	1440		0
WP4	1440		0
WP4	1440		0
WP1	1440			0
WP1	1440			0
WP1	1440			0
WP1	1440			0
WP1	1440			0
WP1	1440			0
WP1	1440			0
WP1	1440			0
WP1	1440			0
WP1	1440			0
WP2	120			1
WP2	1440			1
WP2	1440			1
WP2	1440			0
WP2	1440			0
WP2	1440			0
WP2	1440			0
WP2	1440			0
WP2	1440			0
WP2	1440			0
WP3	1440			1
WP3	1440			0
WP3	1440			0
WP3	1440			0
WP3	1440			0
WP3	1440			0
WP3	1440			0
WP3*	1440			0
WP3*	1440			0
WP3*	1440			0
WP4	1440			1
WP4	1440			1
WP4	1440			0
WP4	1440			0
WP4	1440			0
WP4	1440			0
WP4	1440			0
WP4	1440			0
WP4	1440			0
WP4*	1440			0

## Sheet: Fig. S3
Survival of the 10 larvae in each well plate is denoted 1 for dead and 0 for alive; Blue asterisk on the well plate title marks a pupation event, if pupation occurs before the conclusion of the photoperiod, the survival outcome is censored and also labeled in blue
	Larval survival—Curcumin Supernatant from Wash						Larval survival—Methylene Blue Supernatant from Wash
	Time (min)	50 µL Supernatant (n=70)	200 µL Supernatant (n=70)	500 µL Supernatant (n=69)			Time (min)	50 µL Supernatant (n=107)	200 µL Supernatant (n=110)	500 µL Supernatant (n=50)
WP1	1440	0				WP1-A	1440	1
WP1	1440	0				WP1-A	1440	1
WP1	1440	0				WP1-A	1440	0
WP1	1440	0				WP1-A	1440	0
WP1	1440	0				WP1-A	1440	0
WP1*	1440	0				WP1-A	1440	0
WP1*	1440	0				WP1-A*	1440	0
WP1*	1440	0				WP1-A*	1440	0
WP1*	1440	0				WP1-A*	1440	0
WP1*	1440	0				WP1-A*	1440	0
WP1	1440		0			WP1-B	1440	0
WP1	1440		0			WP1-B	1440	0
WP1	1440		0			WP1-B	1440	0
WP1	1440		0			WP1-B*	1440	0
WP1*	1440		0			WP1-B*	1440	0
WP1*	1440		0			WP1-B*	1440	0
WP1*	1440		0			WP1-B*	1440	0
WP1*	1440		0			WP1-B*	1440	0
WP1*	1440		0			WP1-B*	1440	0
WP1*	1440		0			WP1-B*	1440	0
WP1	1440			1		WP1-C	120	1
WP1	1440			0		WP1-C*	1440*	0*
WP1	1440			0		WP1-C	1440	0
WP1	1440			0		WP1-C	1440	0
WP1	1440			0		WP1-C	1440	0
WP1	1440			0		WP1-C*	1440	0
WP1	1440			0		WP1-C*	1440	0
WP1*	1440			0		WP1-C*	1440	0
WP1*	1440			0		WP1-C*	1440	0
WP1*	1440			0		WP1-C*	1440	0
WP1	1440	0				WP1-D	1440		1
WP1	1440	0				WP1-D	1440		1
WP1	1440	0				WP1-D	1440		0
WP1	1440	0				WP1-D	1440		0
WP1*	1440	0				WP1-D	1440		0
WP1*	1440	0				WP1-D	1440		0
WP1*	1440	0				WP1-D*	1440		0
WP1*	1440	0				WP1-D*	1440		0
WP1*	1440	0				WP1-D*	1440		0
WP1*	1440	0				WP1-D*	1440		0
WP1	1440		0			WP1-E	1440		0
WP1	1440		0			WP1-E	1440		0
WP1	1440		0			WP1-E	1440		0
WP1	1440		0			WP1-E	1440		0
WP1	1440		0			WP1-E*	1440		0
WP1*	1440		0			WP1-E*	1440		0
WP1*	1440		0			WP1-E*	1440		0
WP1*	1440		0			WP1-E*	1440		0
WP1*	1440		0			WP1-E*	1440		0
WP1*	1440		0			WP1-E*	1440		0
WP1*	0*			1*		WP1-F	1440		1
WP1	1440			0		WP1-F	1440		1
WP1	1440			0		WP1-F	1440		0
WP1	1440			0		WP1-F	1440		0
WP1	1440			0		WP1-F	1440		0
WP1	1440			0		WP1-F	1440		0
WP1	1440			0		WP1-F*	1440		0
WP1*	1440			0		WP1-F*	1440		0
WP1*	1440			0		WP1-F*	1440		0
WP1*	1440			0		WP1-F*	1440		0
WP1-A	1440	1				WP2-A	1440	1
WP1-A	1440	0				WP2-A	1440	0
WP1-A	1440	0				WP2-A	1440	0
WP1-A	1440	0				WP2-A	1440	0
WP1-A	1440	0				WP2-A*	1440	0
WP1-A	1440	0				WP2-A*	1440	0
WP1-A	1440	0				WP2-A*	1440	0
WP1-A	1440	0				WP2-A*	1440	0
WP1-A	1440	0				WP2-A*	1440	0
WP1-A*	1440	0				WP2-A*	1440	0
WP1-B	1440	0				WP2-B*	1440*	0*
WP1-B	1440	0				WP2-B	1440	1
WP1-B	1440	0				WP2-B	1440	0
WP1-B	1440	0				WP2-B	1440	0
WP1-B	1440	0				WP2-B*	1440	0
WP1-B	1440	0				WP2-B*	1440	0
WP1-B	1440	0				WP2-B*	1440	0
WP1-B	1440	0				WP2-B*	1440	0
WP1-B	1440	0				WP2-B*	1440	0
WP1-B*	1440	0				WP2-B*	1440	0
WP1-C	1440		0			WP2-C	1440	1
WP1-C	1440		0			WP2-C	1440	0
WP1-C	1440		0			WP2-C	1440	0
WP1-C	1440		0			WP2-C	1440	0
WP1-C	1440		0			WP2-C	1440	0
WP1-C	1440		0			WP2-C	1440	0
WP1-C	1440		0			WP2-C*	1440	0
WP1-C	1440		0			WP2-C*	1440	0
WP1-C	1440		0			WP2-C*	1440	0
WP1-C	1440		0			WP2-C*	1440	0
WP1-D	1440		1			WP2-D	1440		1
WP1-D	1440		1			WP2-D	1440		1
WP1-D	1440		0			WP2-D	1440		1
WP1-D	1440		0			WP2-D	1440		0
WP1-D	1440		0			WP2-D	1440		0
WP1-D	1440		0			WP2-D	1440		0
WP1-D	1440		0			WP2-D	1440		0
WP1-D	1440		0			WP2-D*	1440		0
WP1-D	1440		0			WP2-D*	1440		0
WP1-D	1440		0			WP2-D*	1440		0
WP1-E	1440			0		WP2-E	1440		0
WP1-E	1440			0		WP2-E	1440		0
WP1-E	1440			0		WP2-E	1440		0
WP1-E	1440			0		WP2-E*	1440		0
WP1-E	1440			0		WP2-E*	1440		0
WP1-E	1440			0		WP2-E*	1440		0
WP1-E	1440			0		WP2-E*	1440		0
WP1-E	1440			0		WP2-E*	1440		0
WP1-E	1440			0		WP2-E*	1440		0
WP1-E*	1440			0		WP2-E*	1440		0
WP1-F	1440			0		WP2-F	1440		1
WP1-F	1440			0		WP2-F	1440		1
WP1-F	1440			0		WP2-F	1440		1
WP1-F	1440			0		WP2-F	1440		1
WP1-F	1440			0		WP2-F	1440		0
WP1-F	1440			0		WP2-F	1440		0
WP1-F	1440			0		WP2-F	1440		0
WP1-F	1440			0		WP2-F	1440		0
WP1-F	1440			0		WP2-F*	1440		0
WP1-F	1440			0		WP2-F*	1440		0
WP2-D	1440	0				WP1-A	1440	0
WP2-D	1440	0				WP1-A	1440	0
WP2-D	1440	0				WP1-A	1440	0
WP2-D	1440	0				WP1-A	1440	0
WP2-D	1440	0				WP1-A	1440	0
WP2-D	1440	0				WP1-A	1440	0
WP2-D	1440	0				WP1-A	1440	0
WP2-D	1440	0				WP1-A	1440	0
WP2-D*	1440	0				WP1-A	1440	0
WP2-D*	1440	0				WP1-A*	1440	0
WP2-E	1440	1				WP1-B	1440	0
WP2-E	1440	0				WP1-B	1440	0
WP2-E	1440	0				WP1-B	1440	0
WP2-E	1440	0				WP1-B	1440	0
WP2-E	1440	0				WP1-B	1440	0
WP2-E	1440	0				WP1-B	1440	0
WP2-E	1440	0				WP1-B	1440	0
WP2-E	1440	0				WP1-B	1440	0
WP2-E	1440	0				WP1-B*	1440	0
WP2-E*	1440	0				WP1-B*	1440	0
WP2-F	1440	0				WP1-C	1440		0
WP2-F	1440	0				WP1-C	1440		0
WP2-F	1440	0				WP1-C	1440		0
WP2-F	1440	0				WP1-C	1440		0
WP2-F	1440	0				WP1-C	1440		0
WP2-F	1440	0				WP1-C	1440		0
WP2-F	1440	0				WP1-C	1440		0
WP2-F	1440	0				WP1-C	1440		0
WP2-F	1440	0				WP1-C	1440		0
WP2-F	1440	0				WP1-C	1440		0
WP1-A	1440		0			WP1-D	1440		1
WP1-A	1440		0			WP1-D	1440		1
WP1-A	1440		0			WP1-D	1440		0
WP1-A	1440		0			WP1-D	1440		0
WP1-A	1440		0			WP1-D	1440		0
WP1-A	1440		0			WP1-D	1440		0
WP1-A	1440		0			WP1-D	1440		0
WP1-A	1440		0			WP1-D	1440		0
WP1-A	1440		0			WP1-D	1440		0
WP1-A*	1440		0			WP1-D	1440		0
WP1-B	1440		0			WP1-E	1440			1
WP1-B	1440		0			WP1-E	1440			0
WP1-B	1440		0			WP1-E	1440			0
WP1-B	1440		0			WP1-E	1440			0
WP1-B	1440		0			WP1-E	1440			0
WP1-B	1440		0			WP1-E	1440			0
WP1-B	1440		0			WP1-E	1440			0
WP1-B*	1440		0			WP1-E	1440			0
WP1-B*	1440		0			WP1-E	1440			0
WP1-B*	1440		0			WP1-E*	1440			0
WP1-C	1440		0			WP1-F	20			1
WP1-C	1440		0			WP1-F	1440			0
WP1-C	1440		0			WP1-F	1440			0
WP1-C	1440		0			WP1-F	1440			0
WP1-C	1440		0			WP1-F	1440			0
WP1-C	1440		0			WP1-F	1440			0
WP1-C	1440		0			WP1-F	1440			0
WP1-C*	1440		0			WP1-F	1440			0
WP1-C*	1440		0			WP1-F	1440			0
WP1-C*	1440		0			WP1-F	1440			0
WP1-D	1440			1		WP1-A	1440	0
WP1-D	1440			0		WP1-A	1440	0
WP1-D	1440			0		WP1-A	1440	0
WP1-D	1440			0		WP1-A	1440	0
WP1-D	1440			0		WP1-A	1440	0
WP1-D	1440			0		WP1-A	1440	0
WP1-D	1440			0		WP1-A	1440	0
WP1-D	1440			0		WP1-A	1440	0
WP1-D	1440			0		WP1-A*	1440	0
WP1-D*	1440			0		WP1-A*	1440	0
WP1-E	1440			1		WP1-B	1440	0
WP1-E	1440			0		WP1-B	1440	0
WP1-E	1440			0		WP1-B	1440	0
WP1-E	1440			0		WP1-B	1440	0
WP1-E	1440			0		WP1-B	1440	0
WP1-E	1440			0		WP1-B	1440	0
WP1-E	1440			0		WP1-B	1440	0
WP1-E	1440			0		WP1-B	1440	0
WP1-E	1440			0		WP1-B*	1440	0
WP1-E	1440			0		WP1-B*	1440	0
WP1-F	1440			1		WP1-C*	0*	1*
WP1-F	1440			0		WP1-C	1440	0
WP1-F	1440			0		WP1-C	1440	0
WP1-F	1440			0		WP1-C	1440	0
WP1-F	1440			0		WP1-C	1440	0
WP1-F	1440			0		WP1-C	1440	0
WP1-F	1440			0		WP1-C	1440	0
WP1-F	1440			0		WP1-C	1440	0
WP1-F*	1440			0		WP1-C*	1440	0
WP1-F*	1440			0		WP1-C*	1440	0
						WP1-D	1440		1
						WP1-D	1440		0
						WP1-D	1440		0
						WP1-D	1440		0
						WP1-D	1440		0
						WP1-D	1440		0
						WP1-D	1440		0
						WP1-D	1440		0
						WP1-D*	1440		0
						WP1-D*	1440		0
						WP1-E	1440		0
						WP1-E	1440		0
						WP1-E	1440		0
						WP1-E	1440		0
						WP1-E	1440		0
						WP1-E	1440		0
						WP1-E	1440		0
						WP1-E	1440		0
						WP1-E	1440		0
						WP1-E	1440		0
						WP1-F	1440		0
						WP1-F	1440		0
						WP1-F	1440		0
						WP1-F	1440		0
						WP1-F	1440		0
						WP1-F	1440		0
						WP1-F	1440		0
						WP1-F	1440		0
						WP1-F	1440		0
						WP1-F	1440		0
						WP2-A	1440			0
						WP2-A	1440			0
						WP2-A	1440			0
						WP2-A	1440			0
						WP2-A	1440			0
						WP2-A	1440			0
						WP2-A	1440			0
						WP2-A	1440			0
						WP2-A*	1440			0
						WP2-A*	1440			0
						WP2-B	1440			1
						WP2-B	1440			0
						WP2-B	1440			0
						WP2-B	1440			0
						WP2-B	1440			0
						WP2-B	1440			0
						WP2-B	1440			0
						WP2-B	1440			0
						WP2-B	1440			0
						WP2-B*	1440			0
						WP2-C	1440			1
						WP2-C	1440			0
						WP2-C	1440			0
						WP2-C	1440			0
						WP2-C	1440			0
						WP2-C	1440			0
						WP2-C	1440			0
						WP2-C	1440			0
						WP2-C	1440			0
						WP2-C	1440			0

## Sheet: Fig. S4-5
E. coli CFU counts
	No PSI			No PSI			1 µM Yeast Encapsulated Methylene Blue		9 µM Yeast Encapsulated Curcumin
	30 Min			2 hr			Dark		Dark
	Dark	Light		Dark	Light		158		156
	104	164		210	98		176		134
	58	198		258	85		174		137
	136	158		73	102		285		309
	439	276		401	101		353		399
	475	487		168	37		526		588
	420	329		142	70		466		439
	495	468		350	46		484
	527	431		166	31		470
	522	361			65
					51
